# Supplementary material for: Discomfort and distress in slum rehabilitation: Investigating a rebound phenomenon using a backcasting approach
Source: Habitat Int. 2019 May;87:75–90. doi: 10.1016/j.habitatint.2019.03.010 (PMC6559131; doi:10.1016/j.habitatint.2019.03.010)
Supplement: Multimedia component 1 [file mmc1.xml]

<?xml version="1.0" encoding="UTF-8" standalone="no"?><data:data><datasets><author>rd545@cam.ac.uk</author><type>0</type><dataset><value>1</value><reason>The data that has been used is confidential</reason><comments/></dataset></datasets></data:data>
